# Supplementary material for: Skeletal-Muscle-Specific Overexpression of Chrono Leads to Disruption of Glucose Metabolism and Exercise Capacity
Source: Life (Basel). 2022 Aug 15;12(8):1233. doi: 10.3390/life12081233 (PMC9410257; doi:10.3390/life12081233)
Supplement: Supplementary file 1 [file life-12-01233-s001.zip]

Archive with 1 entries (1 files):
- life-1849684-supplementary.pdf
